# Supplementary material for: Unveiling the impact of 16S rRNA gene intergenomic variation on primer design and gut microbiome profiling
Source: Front Microbiol. 2025 May 2;16:1573920. doi: 10.3389/fmicb.2025.1573920 (PMC12081361; doi:10.3389/fmicb.2025.1573920)
Supplement: Supplementary file 9 [file Table_1.XLSX]

## Sheet: Table S1
Table S1. List of primer pairs retrieved in this study. The forward and reverse primer names, expected amplicon size, and reference citation for each primer pair are indicated.
No.	Forward Primer		Reverse Primer		Amplicon size	References
	Name	Sequence	Name	Sequence
1	8F	AGAGTTTGATYMTGGCTCAG	338R	TGCTGCCTCCCGTAGGAGT	300	Ren, W., Zhong, Y., Ding, Y., Wu, Y., Xu, X., & Zhou, P. (2022). Mismatches in 16S rRNA Gene Primers: An Area Worth Further Exploring. Frontiers in microbiology, 13, 888803. https://doi.org/10.3389/fmicb.2022.888803
2	27F	AGAGTTTGATCMTGGCTCAG	U529R	ACCGCGGCKGCTGGC	500
3	U341F	CCTACGGGRSGCAGCAG	533R	TTACCGCGGCTGCTGGCAC	200
4	515F	GTGCCAGCMGCCGCGG	798R	AGGGTATCTAATCCT	300
5	517F	GCCAGCAGCCGCGGTAA	806R	GGACTACHVGGGTATCTAAT	300
6	784F	AGGATTAGATACCCTGGTA	907R	CCGTCAATTCMTTTGAGTTT	100
7	909F	AAACTYAAARRAATTGACGG	1046R	CGACARCCATGCASCACCT	100
8	967F	CAACGCGAAGAACCTTACC	1391R	GACGGGCGGTGTGTRCA	400
9	1099F	GYAACGAGCGCAACCC	1492R	TACGGYTACCTTGTTACGACTT	400
10	KP_F048	TACGGRAGGCAGCAG	OP_R043	CCGCGRCTGCTGGCAC	187	Regueira-Iglesias, A., Vázquez-González, L., Balsa-Castro, C., Blanco-Pintos, T., Martín-Biedma, B., Arce, V. M., Carreira, M. J., & Tomás, I. (2022). In-Silico Detection of Oral Prokaryotic Species With Highly Similar 16S rRNA Sequence Segments Using Different Primer Pairs. Frontiers in cellular and infection microbiology, 11, 770668. https://doi.org/10.3389/fcimb.2021.770668
11	OP_F098	CCAGCAGCYGCGGTAAN	OP_R119	GGACTACCRGGGTATCTAA	288
12	OP_F066	GGMTTAGATACCC	KP_R040	CCGTCAATTCMTTTGAGTTT	141
13	OP_F009	GGATTAGATACCCBRGTAGTC	OP_R030	TCACRRCACGAGCTGWCGAC	295
14	KP_F061	ACTCAAAKGAATWGACGG	KP_R074	GGGTYKCGCTCGTTR	205
15	OP_F101	GAATTGRCGGGGRCC	OP_R030	TCACRRCACGAGCTGWCGAC	163
16	OP_F053	GRGTTYGATYMTGGCTCAG	KP_R020	CTGCTGCCTYCCGTA	347
17	KP_F048	TACGGRAGGCAGCAG	KP_R031	TACHVGGGTATCTAAKCC	459
18	KP_F048	TACGGRAGGCAGCAG	OP_R073	CRTACTHCHCAGGYG	551
19	KP_F051	GTGCCAGCMGCNGCGG	KP_R041	CGTCAATTCMTTTGAGTT	410
20	KP_F051	GTGCCAGCMGCNGCGG	OP_R030	TCACRRCACGAGCTGWCGAC	565
21	OP_F116	YAACGAGCGCAACCC	KP_R060	GACGGGCGGTGWGTRCA	307
22	KP_F048	TACGGRAGGCAGCAG	OP_R030	TCACRRCACGAGCTGWCGAC	737
23	KP_F048	TACGGRAGGCAGCAG	KP_R060	GACGGGCGGTGWGTRCA	1064
24	KP_F056	AYTGGGYDTAAAGNG	KP_R077	GACGGGCGGTGTGTACAA	834
25	KP_F078	GTGCCAGCMGCCGCGGTAA	OP_R010	GGACTACHVGGGTWTCTAAT	291
26	KP_F031	AGAGTTTGATCCTGGCTCAG	KP_R021	TTACCGCGGCTGCTGGCAC	524
27	KP_F047	CCTACGGGNGGCWGCAG	KP_R035	GACTACHVGGGTATCTAATCC	464
28	OP_F009	GGATTAGATACCCBRGTAGTC	OP_R029	ACGTCRTCCCCDCCTTCCTC	409
29	KP_F014	TCCAGGCCCTACGGG	KP_R011	YCCGGCGTTGAMTCCAATT	600
30	KP_F034	AGAGTTTGATCMTGGCTCAG	KP_R065	TACGGYTACCTTGTTACGACTT	1504
31	27Fmod	TCGTCGGCAGCGTCAGATGTGTATAAGAGACAGAGRGTTTGATYMTGGCTCAG	338Rmod	GTCTCGTGGGCTCGGAGATGTGTATAAGAGACAGTGCTGCCTCCCGTAGGAGT	250	Kameoka, S., Motooka, D., Watanabe, S., Kubo, R., Jung, N., Midorikawa, Y., Shinozaki, N. O., Sawai, Y., Takeda, A. K., & Nakamura, S. (2021). Benchmark of 16S rRNA gene amplicon sequencing using Japanese gut microbiome data from the V1-V2 and V3-V4 primer sets. BMC genomics, 22(1), 527. https://doi.org/10.1186/s12864-021-07746-4
32	314F	TCGTCGGCAGCGTCAGATGTGTATAAGAGACAGCCTACGGGNGGCWGCAG	805R	GTCTCGTGGGCTCGGAGATGTGTATAAGAGACAGGACTACHVGGGTATCTAATCC	300
33	341F	CCATCTCATCCCTGCGTGTCTCCGAC	532R	CCTCTCTATGGGCAGTCGGTGAT	200	Torrell, H., Cereto-Massagué, A., Kazakova, P., García, L., Palacios, H., & Canela, N. (2021). Multiomic Approach to Analyze Infant Gut Microbiota: Experimental and Analytical Method Optimization. Biomolecules, 11(7), 999. https://doi.org/10.3390/biom11070999
34	515F	CCATCTCATCCCTGCGTGTCTCCGAC	806R	CCTCTCTATGGGCAGTCGGTGAT	300
35	967F	CCATCTCATCCCTGCGTGTCTCCGAC	1046R	CCTCTCTATGGGCAGTCGGTGAT	100
36	338F	ACTCCTACGGGAGGCAGCAG	806R	GGACTACHVGGGTWTCTAAT	500	Xu, W., Chen, T., Pei, Y., Guo, H., Li, Z., Yang, Y., Zhang, F., Yu, J., Li, X., Yang, Y., Zhao, B., & Wu, C. (2021). Characterization of Shallow Whole-Metagenome Shotgun Sequencing as a High-Accuracy and Low-Cost Method by Complicated Mock Microbiomes. Frontiers in microbiology, 12, 678319. https://doi.org/10.3389/fmicb.2021.678319
37	341F	CCTACGGGNGGCWGCAG	805R	GACTACHVGGGTATCTAATCC	444	Wasimuddin, Schlaeppi, K., Ronchi, F., Leib, S. L., Erb, M., & Ramette, A. (2020). Evaluation of primer pairs for microbiome profiling from soils to humans within the One Health framework. Molecular ecology resources, 20(6), 1558–1571. https://doi.org/10.1111/1755-0998.13215
38	515F	GTGYCAGCMGCCGCGGTAA	806R	GGACTACNVGGGTWTCTAAT	291
39	787F	ATTAGATACCCYGGTAGTCC	1073R	ACGAGCTGACGACARCCATG	286
40	799F	AACMGGATTAGATACCCKG	1193R	ACGTCATCCCCACCTTCC	394
41	27F	AGAGTTTGATCMTGGCTCAG	337R	CYIACTGCTGCCTCCCGTAG	310	Johnson, J. S., Spakowicz, D. J., Hong, B. Y., Petersen, L. M., Demkowicz, P., Chen, L., Leopold, S. R., Hanson, B. M., Agresta, H. O., Gerstein, M., Sodergren, E., & Weinstock, G. M. (2019). Evaluation of 16S rRNA gene sequencing for species and strain-level microbiome analysis. Nature communications, 10(1), 5029. https://doi.org/10.1038/s41467-019-13036-1
42	27F	AGAGTTTGATCMTGGCTCAG	534R	ATTACCGCGGCTGCTGG	504
43	27F	AGAGTTTGATCMTGGCTCAG	1492R	TACGGYTACCTTGTTAYGACTT	1465
44	357F	CCTACGGGAGGCAGCAG	926R	CCGTCAATTCMTTTRAGT	569
45	515F	GTGCCAGCMGCCGCGGTAA	806R	GGACTACHVGGGTWTCTAAT	219
46	968F	AACGCGAAGAACCTTAC	1492R	TACGGYTACCTTGTTAYGACTT	524
47	8F	AGAGTTTGATCCTGGCTCAG	516R	ATTACCGCGGCTGCTGG	488(614)	Winand, R., Bogaerts, B., Hoffman, S., Lefevre, L., Delvoye, M., Braekel, J. V., Fu, Q., Roosens, N. H., Keersmaecker, S. C., & Vanneste, K. (2019). TARGETING THE 16S RRNA GENE FOR BACTERIAL IDENTIFICATION IN COMPLEX MIXED SAMPLES: COMPARATIVE EVALUATION OF SECOND (ILLUMINA) AND THIRD (OXFORD NANOPORE TECHNOLOGIES) GENERATION SEQUENCING TECHNOLOGIES. International journal of molecular sciences, 2…
48	341B4F	CTAYGGRRBGCWGCAG	806R	GGACTACNNGGGTATCTAAT	400-500
49	341F1	CCTAYGGGRBGCASCAG	806R	GGACTACNNGGGTATCTAAT	466
50	341F2	CCTACGGGNGGCWGCAG	805R	GACTACHVGGGTATCTAATCC	400-500
51	515F	GTGCCAGCMGCCGCGGTAA	907R	CCGTCAATTCCTTTGAGTTT	393
52	515F	GTGCCAGCMGCCGCGGTAA	1061R	CRRCACGAGCTGACGAC	546
53	515F	GTGCCAGCMGCCGCGGTAA	806R1	GGACTACHVGGGTWTCTAAT	292
54	926R	GCACAAGCRGHGGARCATG	1061R	CRRCACGAGCTGACGAC	135
55	1243F	GAGGAAGGTGGGGATGACGT	1459R	AGGCCCGAACGTATTCAC	217
56	1522F	AGGAGGTGATCCAACCGCA	1189R	AACTGGAGGAAGGTGGGGAT	370
57	1522F	AGGAGGTGATCCAACCGCA	1189R2	AACTGGAGGAAGGTGGGGAC	370
58	454_515F	CCATCTCATCCCTGCGTGTCTCCGACTCAG	454_1061F	CCTATCCCCTGTGTGCCTTGGCAGTCTCAG	500
59	8F	AGAGTTTGATCCTGGCTCAG	338R	RTGCTGCCTCCCGTAGGAGT	330
60	784F	AGGATTAGATACCCTGGTA	1061R	CRRCACGAGCTGACGAC	280
61	926F	GCACAAGCRGHGGARCATG	1505R	ACGGYTACCTTGTTACGACTT	580
62	V13F	AGRGTTTGATYMTGGCTCAG	V13R	ATTACCGCGGCTGCTGG	490	Schloss, P. D., Jenior, M. L., Koumpouras, C. C., Westcott, S. L., & Highlander, S. K. (2016). Sequencing 16S rRNA gene fragments using the PacBio SMRT DNA sequencing system. PeerJ, 4, e1869. https://doi.org/10.7717/peerj.1869
63	V15F	AGRGTTTGATYMTGGCTCAG	V13R	CCCGTCAATTCMTTTRAGT	881
64	V16F	AGRGTTTGATYMTGGCTCAG	V16R	ACRACACGAGCTGACGAC	1033
65	V19F	AGRGTTTGATYMTGGCTCAG	V17R	GGYTACCTTGTTACGACTT	1464
66	V35F	CCTACGGGAGGCAGCAG	V35R	CCCGTCAATTCMTTTRAGT	551
67	V4F	GTGCCAGCMGCCGCGGTAA	V4R	GGACTACHVGGGTWTCTAAT	253
68	8F	AGAGTTTGATCCTGGCTCAG	518R	ATTACCGCGGCTGCTGG	500	Sun, D. L., Jiang, X., Wu, Q. L., & Zhou, N. Y. (2013). Intragenomic heterogeneity of 16S rRNA genes causes overestimation of prokaryotic diversity. Applied and environmental microbiology, 79(19), 5962–5969. https://doi.org/10.1128/AEM.01282-13
69	341F	CCTACGGGAGGCAGCAG	518R	ATTACCGCGGCTGCTGG	150
70	515F	GCCGCGGTAA	926R	CCGYCAATTYMTTTRAGTTT	400
71	U789F	TAGATACCCSSGTAGTCC	U1068R	CTGACGRCRGCCATGC	200
72	967F	CAACGCGAAGAACCTTACC	1046R	CGACAGCCATGCANCACCT	100
73	27F	AGAGTTTGATCCTGGCTCAG	543R	ATTACCGCGGCTGCTGG	V1-V9	Jumpstart Consortium Human Microbiome Project Data Generation Working Group (2012). Evaluation of 16S rDNA-based community profiling for human microbiome research. PloS one, 7(6), e39315. https://doi.org/10.1371/journal.pone.0039315
74	357F	CCTACGGGAGGCAGCAG	926R	CCGTCAATTCMTTTRAGT	600
75	U968F	AACGCGAAGAACCTTAC	1492R	TACGGYTACCTTGTTAYGACTT	500
76	27F	AGRGTTTGATCMTGGCTCAG	1492R	TACGGYTACCTTGTTAYGACTT	1500
77	27F	AGAGTTTGATCCTGGCTCAG	534R	ATTACCGCGGCTGCTGG	507	http://omegabioservices.com/index.php/16s-reference/
78	27Fmod	AGMGTTYGATYMYGGCTCAG	534R	ATTACCGCGGCTGCTGG	507
79	illuminaF	CCTACGGGGNGGCWGCAG	illuminaR	GACTACHVGGGTATCTAATCC	465
80	515Fmod	GTGCCAGCMGCCGCGGTAA	806R	GGACTACHVGGGTWTCTAAT	291
81	515Fmod2	GTGYCAGCMGCCGCGGTAA	806Rmod	GGACTACNVGGGTWTCTAA	291
82	515Fmod	GTGCCAGCMGCCGCGGTAA	926R	GGACTACHVGGGTWTCTAAT	411
83	515Fmod2	GTGYCAGCMGCCGCGGTAA	926R	GGACTACHVGGGTWTCTAAT	411

## Sheet: Table S2
Table S2. List of 57 non-redundant primer pair sequences analyzed in this study. The primer pairs were renamed based on the target variable region of the forward primer to the 16S rRNA gene (e.g., V1, V2, V3, etc.) and assigned a 'P' followed by an ascending numerical order.
No.	Primer name	Forward Primer		Reverse Primer		Amplicon size	Target region	Reference
		Name	Sequence	Name	Sequence
V1 region
1	V1_P1	8F	AGAGTTTGATYMTGGCTCAG	338R	TGCTGCCTCCCGTAGGAGT	330	V1-V3	Ren et al., 2022
2	V1_P2	27Fmod	TCGTCGGCAGCGTCAGATGTGTATAAGAGACAGAGRGTTTGATYMTGGCTCAG	338Rmod	GTC TCG TGG GCT CGG AGA TGT GTA TAA GAG ACA GTG CTG CCT CCC GTA GGA GT	330	V1-V3	Kameoka et al., 2021
3	V1_P3	27F	AGAGTTTGATCMTGGCTCAG	337R	CYIACTGCTGCCTCCCGTAG	334	V1-V3	Johnson et al., 2019
4	V1_P4	8F	AGAGTTTGATCCTGGCTCAG	338R	RTGCTGCCTCCCGTAGGAGT	330	V1-V3	Winand et al.,2019
5	V1_P5	V13F	AGRGTTTGATYMTGGCTCAG	V13R	ATTACCGCGGCTGCTGG	510	V1-V3	Schloss et al., 2016
6	V1_P6	27F	AGAGTTTGATCMTGGCTCAG	U529R	ACCGCGGCKGCTGGC	509	V1-V4	Ren et al., 2022
7	V1_P7	KP_F031	AGAGTTTGATCCTGGCTCAG	KP_R021	TTACCGCGGCTGCTGGCAC	507	V1-V4	Regueira-Iglesias et al., 2022
8	V1_P8	27F	AGAGTTTGATCMTGGCTCAG	534R	ATTACCGCGGCTGCTGG	510	V1-V4	Johnson et al., 2019
9	V1_P9	8F	AGAGTTTGATCCTGGCTCAG	516R	ATTACCGCGGCTGCTGG	510	V1-V4	Winand et al.,2019
10	V1_P10	27Fmod	AGMGTTYGATYMYGGCTCAG	534R	ATTACCGCGGCTGCTGG	510	V1-V4	http://omegabioservices.com/index.php/16s-reference/
11	V1_P11	V15F	AGRGTTTGATYMTGGCTCAG	V15R	CCCGTCAATTCMTTTRAGT	901	V1-V5	Schloss et al., 2016
12	V1_P12	V16F	AGRGTTTGATYMTGGCTCAG	V16R	ACRACACGAGCTGACGAC	1053	V1-V6	Schloss et al., 2016
V3 region
13	V3_P1	341F	CCATCTCATCCCTGCGTGTCTCCGAC	532R	CCTCTCTATGGGCAGTCGGTGAT	173	V3	Torrell et al., 2021
14	V3_P2	341F	CCTACGGGAGGCAGCAG	518R	ATTACCGCGGCTGCTGG	568	V3-V4	Sun et al., 2013
15	V3_P3	U341F	CCTACGGGRSGCAGCAG	533R	TTACCGCGGCTGCTGGCAC	174	V3-V4	Ren et al., 2022
16	V3_P4	illuminaF	CCTACGGGGNGGCWGCAG	illuminaR	GACTACHVGGGTATCTAATCC	177	V3-V4	http://omegabioservices.com/index.php/16s-reference/
17	V3_P5	341F	CCTACGGGNGGCWGCAG	805R	GACTACHVGGGTATCTAATCC	444	V3-V4	Wasimuddin et al., 2020
18	V3_P6	338F	ACTCCTACGGGAGGCAGCAG	806R	GGACTACHVGGGTWTCTAAT	449	V3-V4	Xu et al., 2021
19	V3_P7	341B4F	CTAYGGRRBGCWGCAG	806R	GGACTACNNGGGTATCTAAT	446	V3-V4	Winand et al.,2019
20	V3_P8	341F1	CCTAYGGGRBGCASCAG	806R2	GGACTACNNGGGTATCTAAT	446	V3-V4	Winand et al.,2019
21	V3_P9	V35F	CCTACGGGAGGCAGCAG	V35R	CCCGTCAATTCMTTTRAGT	568	V3-V5	Schloss et al., 2016
22	V3_P10	357F	CCTACGGGAGGCAGCAG	926R	CCGTCAATTCMTTTRAGT	568	V3-V5	Johnson et al., 2019
23	V3_P11	KP_F014	TCCAGGCCCTACGGG	KP_R011	YCCGGCGTTGAMTCCAATT	624	V3-V5	Regueira-Iglesias et al., 2022
V4 region
24	V4_P1	515F	GTGCCAGCMGCCGCGG	798R	AGGGTATCTAATCCT	269	V4	Ren et al., 2022
25	V4_P2	517F	GCCAGCAGCCGCGGTAA	806R	GGACTACHVGGGTATCTAAT	270	V4	Ren et al., 2022
26	V4_P3	515F	GTGCCAGCMGCCGCGGTAA	806R	GGACTACHVGGGTWTCTAAT	219	V4	Wasimuddin et al., 2020
27	V4_P4	515F	CCATCTCATCCCTGCGTGTCTCCGAC	806R	CCTCTCTATGGGCAGTCGGTGAT	272	V4	Regueira-Iglesias et al., 2022
28	V4_P5	515F	GTGYCAGCMGCCGCGGTAA	806R	GGACTACNVGGGTWTCTAAT	272	V4	Wasimuddin et al., 2020
29	V4_P6	515Fmod2	GTGYCAGCMGCCGCGGTAA	806Rmod	GGACTACNVGGGTWTCTAA	273	V4	http://omegabioservices.com/index.php/16s-reference/
30	V4_P7	515Fmod2	GTGYCAGCMGCCGCGGTAA	926R	GGACTACHVGGGTWTCTAAT	272	V4-V5	http://omegabioservices.com/index.php/16s-reference/
31	V4_P8	515F	GTGCCAGCMGCCGCGGTAA	907R	CCGTCAATTCCTTTGAGTTT	392	V4-V5	Winand et al.,2019
32	V4_P9	515F	GTGNCAGCMGCCGCGGTAA	926R	CCGYCAATTYMTTTRAGTTT	392	V4-V5	Sun et al., 2013
33	V4_P10	515F	GTGCCAGCMGCCGCGGTAA	1061R	CRRCACGAGCTGACGAC	546	V4-V6	Winand et al.,2019
34	V4_P11	454_515F	CCATCTCATCCCTGCGTGTCTCCGACTCAG	454_1061F	CCTATCCCCTGTGTGCCTTGGCAGTCTCAG	546	V4-V6	Winand et al.,2019
V5 region
35	V5_P1	784F	AGGATTAGATACCCTGGTA	907R	CCGTCAATTCMTTTGAGTTT	123	V5	Ren et al., 2022
36	V5_P2	787F	ATTAGATACCCYGGTAGTCC	1073R	ACGAGCTGACGACARCCATG	267	V5-V6	Wasimuddin et al., 2020
37	V5_P3	784F	AGGATTAGATACCCTGGTA	1061R	CRRCACGAGCTGACGAC	277	V5-V6	Winand et al.,2019
38	V5_P4	U789F	TAGATACCCSSGTAGTCC	U1068R	CTGACGRCRGCCATGC	264	V5-V6	Sun et al., 2013
39	V5_P5	OP_F009	GGATTAGATACCCBRGTAGTC	OP_R029	ACGTCRTCCCCDCCTTCCTC	390	V5-V7	Regueira-Iglesias et al., 2022
40	V5_P6	799F	AACMGGATTAGATACCCKG	1193R	ACGTCATCCCCACCTTCC	396	V5-V7	Wasimuddin et al., 2020
V6 region
41	V6_P1	967F	CCATCTCATCCCTGCGTGTCTCCGAC	1046R	CCTCTCTATGGGCAGTCGGTGAT	79	V6-V7	Torrell et al., 2021
42	V6_P2	967F	CAACGCGAAGAACCTTACC	1046R	CGACAGCCATGCANCACCT	79	V6-V7	Sun et al., 2013
43	V6_P3	909F	AAACTYAAARRAATTGACGG	1046R	CGACARCCATGCASCACCT	139	V6-V7	Ren et al., 2022
44	V6_P4	926R	GCACAAGCRGHGGARCATG	1061R	CRRCACGAGCTGACGAC	524	V6-V7	Winand et al.,2019
45	V6_P5	967F	CAACGCGAAGAACCTTACC	1391R	GACGGGCGGTGTGTRCA	424	V6-V9	Ren et al., 2022
46	V6_P6	967F	CAACGCGAAGAACCTTACC	1391R	GACGGGCGGTGWGTRCA	424	V6-V9	Winand et al.,2019
47	V6_P7	U968F	AACGCGAAGAACCTTAC	1492R	TACGGYTACCTTGTTAYGACTT	524	V6-V9	Jumpstart Consortium Human Microbiome Project Data Generation Working Group, 2012
48	V6_P8	926F	GCACAAGCRGHGGARCATG	1505R	ACGGYTACCTTGTTACGACTT	559	V6-V9	Ren et al., 2022
V7 region
49	V7_P1	1099F	GYAACGAGCGCAACCC	1492R	TACGGYTACCTTGTTACGACTT	393	V7-V9	Johnson et al., 2019
50	V7_P2	1243F	GAGGAAGGTGGGGATGACGT	1459R	AGGCCCGAACGTATTCAC	196	V8-V9	Winand et al.,2019
51	V7_P3	OP_F116	YAACGAGCGCAACCC	KP_R060	GACGGGCGGTGWGTRCA	307	V7-V9	Regueira-Iglesias et al., 2022
52	V7_P4	1522F	AGGAGGTGATCCAACCGCA	1189R	AACTGGAGGAAGGTGGGGAT	370	V8-V9	Winand et al.,2019
53	V7_P5	1522F	AGGAGGTGATCCAACCGCA	1189R2	AACTGGAGGAAGGTGGGGAC	370	V8-V9	Winand et al.,2019
Full length
54	Full_P1	KP_F034	AGAGTTTGATCMTGGCTCAG	KP_R065	TACGGYTACCTTGTTACGACTT	1484	V1-V9	Regueira-Iglesias et al., 2022
55	Full_P2	27F	AGAGTTTGATCMTGGCTCAG	1492R	TACGGYTACCTTGTTAYGACTT	1484	V1-V9	Johnson et al., 2019
56	Full_P3	V19F	AGRGTTTGATYMTGGCTCAG	V17R	GGYTACCTTGTTACGACTT	1484	V1-V9	Schloss et al., 2016
57	Full_P4	27F	AGRGTTTGATCMTGGCTCAG	1492R	TACGGYTACCTTGTTAYGACTT	1484	V1-V9	Jumpstart Consortium Human Microbiome Project Data Generation Working Group, 2012

## Sheet: Table S3
Table S3. High complexity mock human gut microbiome dataset
No.	Name	Organism	Theoretical Abundance (%)	Number of sequence
1	Faecalibacterium prausnitzii	Bacteria	14	6
2	Veillonella rogosae	Bacteria	14	4
3	Roseburia hominis	Bacteria	14	4
4	Bacteroides fragilis	Bacteria	14	6
5	Prevotella corporis	Bacteria	6	4
6	Bifidobacterium adolescentis	Bacteria	6	5
7	Fusobacterium nucleatum	Bacteria	6	5
8	Lactobacillus fermentum	Bacteria	6	5
9	Clostridioides difficile	Bacteria	1.5	10
10	Akkermansia muciniphila	Bacteria	1.5	3
11	Escherichia coli (JM109)	Bacteria	0.1	7
12	Escherichia coli (B-3008)	Bacteria	0.01	7
13	Escherichia coli (B-2207)	Bacteria	0.001	7
14	Escherichia coli (B-766)	Bacteria	0.0001	7
15	Escherichia coli (B-1109)	Bacteria	2.8	7
16	Candida albicans	Yeast	2.8	1
17	Saccharomyces cerevisiae	Yeast	2.8	1
18	Methanobrevibacter smithii	Archea	2.8	2
19	Salmonella enterica	Bacteria	2.8	7
20	Enterococcus faecalis	Bacteria	1.5	4
21	Clostridium perfringens	Bacteria	1.4	10
			Total	112

## Sheet: Table S4.
Table S4. Primer sets and their coverage across gut microbiota phyla.
No.	Primer name	Primer coverage (%)
		Domain			Phylum
		Bacteria	Eukaryota	Archaea	Actinobacteriota	Bacteroidota	Firmicutes	Proteobacteria
1	V1_P1	75.8	0	0	76.2	83.5	80.3	81.7
2	V1_P3	72.3	0	0	71.4	81.8	78.2	80.1
3	V1_P6	79.2	0	0	76.1	82.2	81.2	80.9
4	V1_P11	76.3	0	0	74.9	79.5	78.9	81.9
5	V3_P2	76.4	0	0	74.5	89.7	81.5	88.5
6	V3_P3	82.1	0.1	0.4	81	89.9	85.6	89.2
7	V3_P5	82.8	0	0.3	80	88.2	83.7	85.5
8	V3_P6	78.3	0	0	79.2	86.5	83.1	84.9
9	V3_P7	82	0	77	80.7	88.1	84.9	88
10	V3_P8	79.8	0	79.1	79.8	87.2	84.1	87.3
11	V3_P10	78.1	0.1	0	84	85.6	82.8	86.9
12	V4_P1	75.4	0.8	0	81.2	88.8	82.4	87.9
13	V4_P2	82.9	0.1	1.1	78.9	87.2	84.9	86.4
14	V4_P3	82.9	0.1	51.4	78.5	86.8	84.4	86.1
15	V4_P5	83.6	83.5	0.1	78.6	86.9	84.4	87.9
16	V4_P6	84.3	0.1	83.6	82	87.4	84.8	88.1
17	V4_P7	82.9	0.1	82.7	78.6	86.9	84.4	86.1
18	V4_P9	84.5	80.8	82.4	82.2	88.4	83.7	89.5
19	V4_P10	87.4	0.1	1	83.1	90.3	87	90.2
20	V5_P1	70	0	0	77.5	83.4	76.5	83.4
21	V5_P2	76.5	0	0	80.4	85.2	80.3	83.8
22	V5_P3	73.8	0	0	82.6	88.3	80.1	85.7
23	V5_P5	74.7	0	0	75.8	77.3	82.3	78.8
24	Full_P3	70	0	0.1	70.5	72.9	73.4	73.1

## Sheet: Table S5.
Table S5. The properties of the candidate primer sets
Primer set	Forward Primer		Reverse Primer		Amplicon size (bp)	Target region	Reference
	Name	Sequence (5'-3')	Name	Sequence (5'-3')
V3_P3	U341F	CCTACGGGRSGCAGCAG	533R	TTACCGCGGCTGCTGGCAC	174	V3-V4	Ren et al., 2022
V3_P7	341B4F	CTAYGGRRBGCWGCAG	806R	GGACTACNNGGGTATCTAAT	446	V3-V5	Winand et al., 2019
V4_P10	515F	GTGCCAGCMGCCGCGGTAA	1061R	CRRCACGAGCTGACGAC	546	V4-V6	Winand et al., 2019
